# Supplementary material for: A First-in-Human Trial to Evaluate the Safety and Immunogenicity of a G Protein-Based Recombinant Respiratory Syncytial Virus Vaccine in Healthy Adults 18–45 Years of Age
Source: Vaccines (Basel). 2023 May 18;11(5):999. doi: 10.3390/vaccines11050999 (PMC10221330; doi:10.3390/vaccines11050999)
Supplement: Supplementary file 1 [file vaccines-11-00999-s001.zip]

Archive with 1 entries (1 files):
- vaccines-2250917-supplementary.pdf
